# Supplementary material for: Sulforaphane Synergies with Phytochemicals and Pharmaceuticals: Implications for Healthspan
Source: Medicines (Basel). 2026 May 6;13(2):16. doi: 10.3390/medicines13020016 (PMC13214911; doi:10.3390/medicines13020016)
Supplement: Supplementary file 1 [file medicines-13-00016-s001.zip]

Archive with 1 entries (1 files):
- medicines-4168785-supplementary.pdf
